# Supplementary material for: Two-dimensional high-throughput on-cell screening of immunoglobulins against broad antigen repertoires
Source: Commun Biol. 2024 Jul 10;7:842. doi: 10.1038/s42003-024-06500-2 (PMC11237129; doi:10.1038/s42003-024-06500-2)
Supplement: Supplementary file 5 — Supplementary Data 2 [file 42003_2024_6500_MOESM5_ESM.xlsx]

## Sheet: List of primers for human Ig
№	name	oligonucleotide sequence
Forward VH primers
1	hVH1_XbaI	cggcccagccggccatctctagaCAGGTCCAGCTKGTRCAGTCTGG
2	VH2_XbaI	cggcccagccggccatctctagaCAGRTCACCTTGARGGAGTCTGG
3	hVH3_XbaI	cggcccagccggccatctctagaGAGGTGCAGCTGKTGGAGWCY
4	hVH157_XbaI	cggcccagccggccatctctagaCAGGTGCAGCTGGTGSARTCTGG
5	VH4a_XbaI	cggcccagccggccatctctagaCAGSTGCAGCTGCAGGAGTCSGG
6	VH4b_XbaI	cggcccagccggccatctctagaCAGGTGCAGCTACAGCAGTGGGG
7	VH6a_XbaI	cggcccagccggccatctctagaCAGGTACAGCTGCAGCAGTCAGG
Reverse VH primers
8	hJH1/2/4/5_HindIII	accgcctccacctaagcttGCTGAGGAGACRGTGACCAGGGT
9	hJH3_HindIII	accgcctccacctaagcttGCTGARGAGACGGTGACCATTGT
10	hJH6_HindIII	accgcctccacctaagcttGCTGAGGAGACGGTGACCGTGGT
Forward V𝛋 primers
11	hVK1_SalI	ggctctggcggtggagggtcgaccGHCATCCDGDTGACCCAGTCTCC
12	hVK2_SalI	ggctctggcggtggagggtcgaccGATRTTGTGMTGACHCAGWCTCC
13	hVK3_SalI	ggctctggcggtggagggtcgaccGAAATWGTRWTGACRCAGTCTCC
14	Vk5a_SalI	ggctctggcggtggagggtcgaccGAAACGACACTCACGCAGTCTCC
Reverse V𝛋 primers
15	hVK1-4r_BssHII	aggcccccgaggcctagcgcgcCACGTTTGATHTCCASYTTGGTCCC
16	hVK5r_BssHII	aggcccccgaggcctagcgcgcCACGTTTAATCTCCAGTCGTGTCCC
Forward Vλ primers
17	hVL1_SalI	ggctctggcggtggagggtcgaccCAGTCTGTGBTGACKCAGCCRCC
18	VL2_SalI	ggctctggcggtggagggtcgaccCAGTCTGYCCTGACTCAGCCTSS
19	hVL3_SalI	ggctctggcggtggagggtcgaccTCCTATGWGCTGACWCAGCCA
20	hVL3-19_SalI	ggctctggcggtggagggtcgaccTCTTCTGAGCTGACTCAGGACCC
21	hVL3-38_SalI	ggctctggcggtggagggtcgaccTCCTATGAGCTGAYRCAGCYACC
22	VL4/5_SalI	ggctctggcggtggagggtcgaccCWGCCTGTGCTGACTCARYC
23	VL6_SalI	ggctctggcggtggagggtcgaccAATTTTATGCTGACTCAGCCCCAC
24	VL7/8_SalI	ggctctggcggtggagggtcgaccCAGRCTGTGGTGACYCAGGAGCC
25	hVL9/10_SalI	ggctctggcggtggagggtcgaccCAGSCWGKGCTGACTCAGCCACC
Reverse Vλ primers
26	hVL1r_BssHII	aggcccccgaggcctagcgcgcCACCTAGGACGGTGACCTTGGTCC
27	hVL2-3r_BssHII	aggcccccgaggcctagcgcgcCACCTAGGACGGTCAGCTTGGTCC
28	hVL7r_BssHII	aggcccccgaggcctagcgcgcCACCGAGGACGGTCAGCTGGGTCC
Primers for SOE-PCR
29	adapter_VH_SfiI_XbaI	acttgtcacgaattcggcggcccagccggccatctctaga
30	adapter_Vlight_SfiI_BssHII	atttgggctcgctagccaggcccccgaggcctagcgcgccac
31	SG_linker1	tcagcaagcttaggtggaggcggttcaggcggaggtggctctggcggtggagggtcgacc
	SG_linker2	tcagcaagcttaggtggaggcggtagtggcggaggtggctctggcggtggagggtcgacc
	SG_linker3	tcagcaagcttaggtggaggcggtagcggcggaggtggctctggcggtggagggtcgacc
	SG_linker4	tcagcaagcttaggtggaggcggttctggcggaggtggctctggcggtggagggtcgacc
