# Supplementary material for: Two-dimensional high-throughput on-cell screening of immunoglobulins against broad antigen repertoires
Source: Commun Biol. 2024 Jul 10;7:842. doi: 10.1038/s42003-024-06500-2 (PMC11237129; doi:10.1038/s42003-024-06500-2)
Supplement: Supplementary file 6 — Supplementary Data 3 [file 42003_2024_6500_MOESM6_ESM.xlsx]

## Sheet: Figure 3c
	rRBD	PhAgL	Spike(331-530)	Spike(354-519)	Spike(358-410)	Spike(539-583)	Spike(795-839)	irrelevant phage
vac-1	84.01	77.22	77.1	0.3	0.3	0.2	0.1	0.2
vac-2	80.12	75.16	75	0.3	0.2	0.2	0.1	0.1
vac-3	79.89	78.8	76.9	0.4	0.3	0.2	0.1	0.2
vir-1	75.4	76.35	75.8	0.3	0.3	0.1	0.1	0.1
vir-2	78.12	75.25	75.2	0.2	0.3	0.1	0.1	0.1

## Sheet: Figure 5b
	PhAgL			rRBD			ACE++			ACE+			ACE-			ACE--
high	46.8848	214.662	N/A	96.9742	116.369	N/A	151.106	0.219755	N/A	162.406	123.394	N/A	49.7404	78.8339	N/A	89.8911	39.9516	N/A
moderate	6.89413	0.432428	5038.69	15.425	17.4974	3655.92	246.557	0.912167	0.99872	2.49996	18.6812	4098.92	3.0903	40.9945	3326.05	3.28646	24.5175	771.928
mild	0.100954	131.135	1.08401	104.904	54.6781	556.168	1075.89	341.663	4741.49	35.384	15.2496	316.512	0.100954	16.8561	1.00602	16.1492	21.1199	499.408
weak	103.992	0.0101361	8.99649	116.369	54.1908	62.5638	265.907	11.1488	17.0081	190.148	55.7688	75.4259	41.0593	77.6576	74.1049	4.99395	53.8313	54.7869
